# Supplementary material for: Nirmatrelvir/ritonavir and risk of long COVID symptoms: a retrospective cohort study
Source: Sci Rep. 2023 Nov 11;13:19688. doi: 10.1038/s41598-023-46912-4 (PMC10640584; doi:10.1038/s41598-023-46912-4)
Supplement: Supplementary file 1 — Supplementary Information 1. [file 41598_2023_46912_MOESM1_ESM.xlsx]

## Sheet: Sheet1
DOI	StudyID	DOS	TookPax	Dosestook	LongCOVID	SOB	Tastesmell	Headaches	Dizzylighthead	Chestpaintightness	Palpitations	Fatigue	Activityintolerance	NVAbd	Brainfog	Paresthesias	Vaccinestatus	OtherTreatments	AnySx	TotalSx	Sex	RaceEthnicity	Age	BMI	HTN	Diabetes	AsthmaCOPD	Mooddisorder	Smoking	TimeToSurvey
2021-12-29	002	2022-05-02	1	10	0	0	0	0	0	0	0	0	0	0	0	0	2		0	0	F	1	62	38.3	0	0	1	0	0	124
2021-12-29	003	2022-05-02	2	6	1	1	0	1	0	0	0	1	0	0	1	0	2		1	4	F	2	67	40.9	0	0	1	1	2	124
2021-12-30	004	2022-05-02	2	1	0	0	0	0	0	0	0	0	0	0	0	0	1		0	0	F	2	60	19	0	0	0	0	0	123
2021-12-30	005	2022-05-02	1	10	0	0	0	0	0	0	0	0	1	0	0	0	0		1	1	F	3	64	35	1	0	0	1	0	123
2021-12-31	008	2022-05-05	1	10	0	0	0	0	0	0	0	0	0	0	0	0	2		0	0	F	3	55	17.9	0	0	0	1	2	125
2022-01-03	009	2022-05-05	1	10	1	1	0	1	1	0	1	0	0	0	1	0	1		1	5	F	1	54	28.5	1	1	0	0	1	122
2022-01-03	010	2022-05-06	1	10	1	1	0	1	0	0	1	0	1	1	0	0	2		1	5	F	3	55	43.4	1	1	1	1	2	123
2021-12-31	012	2022-05-07	1	10	0	0	0	0	0	0	0	0	1	0	0	0	2		1	1	M	2	69	27.4	1	0	0	0	2	127
2021-12-29	013	2022-05-07	1	10	1	0	0	1	0	0	0	0	1	0	0	0	0		1	2	F	3	33	33	0	0	0	1	0	129
2022-01-03	015	2022-05-07	1	10	0	0	0	0	0	0	0	0	0	0	0	0	2	3	0	0	M	3	39	26.6	0	1	0	0	1	124
2022-01-03	016	2022-05-07	1	10	0	0	0	0	0	0	0	0	0	0	0	0	0		0	0	M	1	80	27.4	1	0	0	0	2	124
2022-01-03	017	2022-05-09	1	10	0	1	0	0	0	1	0	1	0	0	0	1	2		1	4	F	2	68	38.2	1	0	1	0	1	126
2022-01-03	018	2022-05-09	1	10	0	0	0	0	0	0	0	0	0	0	0	0	1		0	0	F	3	44	36.9	0	0	1	0	0	126
2022-01-04	020	2022-05-11	2	4	0	0	0	0	0	0	0	0	0	0	0	0	1		0	0	F	1	68	35.8	1	1	1	1	1	127
2022-01-04	023	2022-05-12	1	10	0	1	0	0	0	0	1	1	1	0	1	0	1	2	1	5	F	3	50	38.8	0	0	1	1	2	128
2022-01-04	024	2022-05-12	1	10	0	0	0	0	0	0	0	0	0	0	0	1	1		1	1	F	3	57	51.4	1	0	1	0	0	128
2022-01-04	025	2022-05-24	1	10	0	0	0	0	0	0	0	0	0	0	0	0	0		0	0	F	2	18	25.6	0	0	0	0	0	140
2022-01-04	026	2022-05-24	2	6	0	0	0	0	0	0	0	0	0	0	0	0	2		0	0	F	1	34	27.8	0	1	0	0	0	140
2022-01-13	033	2022-06-05	1	10	0	0	0	0	0	0	0	1	1	0	0	0	2		1	2	F	1	64	34	1	1	0	0	0	143
2022-01-04	036	2022-06-05	1	10	0	0	0	0	0	0	0	0	0	0	0	0	0		0	0	F	3	76	36	0	0	0	0	0	152
2022-01-15	037	2022-06-07	1	10	0	0	0	0	0	0	0	1	1	0	0	0	1		1	2	F	1	51	34	1	0	0	0	0	143
2022-01-14	039	2022-06-07	2	1	0	0	0	0	0	0	0	0	0	1	1	0	2		1	2	F	3	74	19.4	1	0	1	1	0	144
2022-01-14	040	2022-06-07	1	10	0	0	1	1	0	0	0	0	0	0	0	1	1		1	3	F	3	66	40.8	1	1	0	0	0	144
2022-01-17	042	2022-06-08	1	10	0	0	0	1	0	1	1	0	0	0	1	0	0		1	4	F	1	24	42.5	0	0	0	1	0	142
2022-01-20	043	2022-06-10	2	4	0	0	0	0	0	0	0	0	0	0	0	0	2		0	0	M	2	34	52.5	0	0	1	0	0	141
2022-01-20	044	2022-06-10	1	10	1	1	0	0	0	0	1	1	0	0	1	0	0		1	4	F	1	38	27.8	1	0	0	1	0	141
2022-01-27	046	2022-06-13	1	10	0	0	0	0	0	0	0	0	0	0	0	0	1		0	0	F	2	80	23	0	0	0	1	0	137
2022-02-01	048	2022-06-13	1	10	0	0	0	0	0	0	0	0	0	0	0	0	1		0	0	M	2	66	21.1	0	0	0	0	0	132
2022-01-22	049	2022-06-13	1	10	0	0	0	0	0	0	0	0	0	0	0	0	2		0	0	F	1	69	31.2	1	0	0	0	0	142
2022-02-14	055	2022-06-21	1	10	1	1	0	0	0	0	0	1	1	0	0	0	1		1	3	F	3	68	40.8	1	0	1	0	0	127
2022-02-22	057	2022-06-27	1	10	1	0	0	0	0	0	0	1	0	0	0	0	1		1	1	F	2	64	34.6	0	0	1	0	0	125
2022-02-21	058	2022-06-27	1	10	0	0	0	0	0	0	0	0	0	0	0	0	1		0	0	M	2	64	24	1	0	1	0	0	126
2022-03-03	070	2022-07-09	1	10	0	0	0	0	0	0	0	0	0	0	0	0	1		0	0	F	2	58	28.2	0	0	0	0	0	128
2022-03-07	071	2022-07-12	1	10	0	0	0	0	0	0	0	0	0	0	0	0	1		0	0	M	2	78	28.7	1	1	0	1	2	127
2022-03-08	072	2022-07-12	1	10	1	1	0	1	1	1	1	1	1	0	1	1	1	1	1	9	F	2	71	31.6	0	0	0	0	2	126
2022-03-14	077	2022-07-14	2	4	1	0	1	1	1	0	0	0	0	0	1	1	1		1	5	F	3	26	39	0	0	1	0	0	122
2022-03-15	079	2022-07-16	1	10	0	0	0	0	0	0	0	0	0	0	0	0	1		0	0	F	5	72	25	1	0	0	0	0	123
2022-03-18	080	2022-07-18	2	9	0	0	0	0	0	0	0	0	0	0	0	0	1		0	0	F	2	48	25.1	0	0	0	0	0	122
2022-02-26	081	2022-07-18	2	5	0	0	0	0	0	0	0	0	0	0	1	1	1		1	2	F	1	49	31.9	1	0	0	0	0	142
2022-03-16	082	2022-07-18	1	10	0	0	0	0	0	0	0	0	0	0	0	0	1		0	0	F	2	33	23.2	0	0	0	0	2	124
2022-03-18	083	2022-07-19	1	10	0	0	0	0	0	0	0	0	0	0	0	0	1		0	0	M	2	58	29	0	0	0	0	0	123
2022-03-19	084	2022-07-19	1	10	0	0	0	0	0	0	0	0	0	0	0	0	1		0	0	M	2	29	22.8	0	0	0	0	2	122
2022-03-21	085	2022-07-21	2	3	0	0	0	0	0	0	0	0	0	0	0	0	1		0	0	M	2	60	22.2	0	0	1	0	0	122
2022-03-21	089	2022-07-24	1	10	0	0	0	0	0	0	0	0	0	0	1	0	1		1	1	M	4	77	22	0	1	0	0	2	125
2022-03-24	094	2022-07-28	1	10	1	0	0	0	0	1	0	0	0	0	1	1	1		1	3	F	2	49	27.6	0	0	1	0	0	126
2022-03-25	097	2022-07-29	1	10	0	0	0	0	0	0	0	0	0	0	0	0	2	1	0	0	F	2	76	21	0	0	0	0	0	126
2022-04-01	098	2022-08-02	1	10	0	0	0	0	0	0	0	0	0	1	0	0	0		1	1	M	1	31	52.2	0	0	1	1	0	123
2022-03-21	099	2022-08-04	2	1	0	0	0	0	0	0	0	1	0	0	1	0	2		1	2	F	2	45	31.6	0	0	0	1	0	136
2022-03-30	102	2022-08-04	1	10	0	0	0	0	0	0	0	0	0	0	0	0	1		0	0	F	2	36	23.6	0	0	0	1	0	127
2022-03-16	104	2022-08-04	1	10	0	0	0	0	0	0	0	0	0	0	0	0	1	4	0	0	F	2	30	22.7	0	0	1	1	0	141
2022-04-04	106	2022-08-04	1	10	0	0	0	0	0	0	0	1	0	0	0	0	1		1	1	F	2	54	28.2	0	0	0	1	0	122
2022-04-03	105	2022-08-04	1	10	0	0	0	0	0	0	0	0	0	0	0	0	1		0	0	M	2	21	22.2	0	1	0	1	0	123
2022-04-01	111	2022-08-06	1	10	0	0	1	0	1	0	0	0	0	0	0	0	1		1	2	M	2	61	26.6	0	0	1	1	2	127
2022-04-04	113	2022-08-07	1	10	0	0	0	0	0	0	0	0	0	0	1	0	2		1	1	M	3	40	32.4	0	0	1	0	0	125
2022-04-01	114	2022-08-07	2	2	0	0	0	0	0	0	0	0	0	0	0	0	1		0	0	F	2	57	33.4	1	1	0	0	2	128
2022-03-31	115	2022-08-07	1	10	0	0	0	0	0	0	0	0	0	0	1	0	1		1	1	F	3	58	28.6	0	1	1	0	0	129
2022-04-05	116	2022-08-07	1	10	0	0	0	0	0	0	0	0	0	0	0	0	1		0	0	M	1	57	36.5	1	1	0	0	1	124
2022-04-05	117	2022-08-07	2	1	0	0	0	0	0	0	0	0	0	0	0	0	1		0	0	M	2	73	29.5	1	0	0	0	0	124
2022-03-29	119	2022-08-08	1	10	0	0	0	0	0	0	0	0	0	0	0	0	1		0	0	M	5	59	24.7	1	1	0	0	2	132
2022-03-23	121	2022-08-02	1	10	1	1	0	0	0	0	0	1	0	0	0	0	1		1	2	M	2	66	28.9	1	0	0	0	0	132
2022-03-26	125	2022-08-09	1	10	0	0	0	0	0	0	0	0	0	0	0	0	1		0	0	M	2	52	26.4	0	0	0	0	0	136
2022-04-05	128	2022-08-11	1	10	0	0	0	0	0	0	0	1	0	0	0	0	1		1	1	M	2	34	21.6	0	0	0	0	2	128
2022-04-05	129	2022-08-11	1	10	0	0	0	0	0	1	1	1	1	1	0	0	2		1	5	M	2	51	38.4	1	1	1	1	1	128
2022-04-06	130	2022-08-11	1	10	0	0	0	1	0	0	1	0	0	0	0	0	2		1	2	F	1	43	30	0	0	0	0	0	127
2022-04-06	131	2022-08-11	1	10	0	0	0	1	0	0	0	1	1	0	1	1	2		1	5	M	1	41	36.1	1	1	1	0	0	127
2022-04-06	132	2022-08-11	1	10	0	0	0	0	0	0	0	0	0	0	0	0	1		0	0	F	2	63	24.1	0	0	0	0	2	127
2022-03-30	134	2022-08-12	1	10	0	0	0	0	0	0	0	0	0	0	0	0	1		0	0	M	2	34	35.2	0	0	1	0	0	135
2022-04-06	135	2022-08-12	1	10	0	0	0	0	0	0	0	0	0	0	0	0	1		0	0	F	2	28	28.3	0	0	0	0	0	128
2022-04-06	136	2022-08-12	1	10	0	0	0	0	0	0	0	0	0	0	0	0	1		0	0	F	2	55	27.1	0	0	0	0	0	128
2022-03-28	137	2022-08-15	1	10	0	0	0	0	0	0	0	0	0	0	0	0	1		0	0	F	2	40	19.3	0	0	0	0	0	140
2022-04-06	138	2022-08-15	1	10	1	0	0	0	0	0	0	1	1	0	0	0	1		1	2	F	4	59	26.3	1	0	1	0	0	131
2022-04-06	139	2022-08-15	1	10	0	0	0	0	0	0	0	0	0	0	0	0	1	1	0	0	M	2	85	26	1	0	0	0	2	131
2022-04-07	140	2022-08-15	1	10	0	0	0	0	0	0	0	0	0	0	0	0	1		0	0	F	2	29	25.7	0	0	0	0	0	130
2022-04-07	141	2022-08-15	1	10	0	0	0	0	0	0	0	0	0	0	0	0	1		0	0	F	2	26	20	0	0	0	0	0	130
2022-04-08	142	2022-08-15	1	10	0	0	0	0	0	0	0	0	0	0	0	0	1		0	0	F	1	19	46.5	0	0	0	1	0	129
2022-04-06	148	2022-08-18	1	10	0	0	0	0	0	0	0	0	0	0	0	1	0	1	1	1	M	1	43	39.1	0	0	0	1	0	134
2022-04-09	155	2022-08-20	1	10	0	0	0	0	0	0	0	0	0	0	1	0	1		1	1	F	3	46	23.6	0	0	1	1	0	133
2022-04-10	156	2022-08-20	1	10	1	0	0	0	0	0	0	1	0	1	0	1	1		1	3	F	2	65	27.4	0	0	0	1	2	132
2022-04-11	158	8/20/2022	1	10	0	0	0	0	0	0	0	0	0	0	0	0	1		0	0	F	1	42	39	0	0	0	1	0	131
2022-04-08	159	2022-08-21	1	10	0	0	0	0	0	0	0	1	1	1	0	1	2		1	4	F	3	64	28.5	1	0	0	1	2	135
2022-04-22	161	2022-08-22	1	10	0	0	0	0	0	0	0	0	0	0	0	0	1		0	0	F	3	42	35.2	0	0	1	0	2	122
2022-04-07	170	2022-08-24	1	10	0	0	0	0	0	0	0	0	0	0	0	0	1		0	0	F	4	37	20.9	0	0	0	0	0	139
2022-04-11	172	2022-08-25	1	10	0	0	0	0	0	0	0	0	0	0	0	0	1		0	0	M	2	77	31.5	0	0	0	0	0	136
2022-04-12	175	2022-08-25	1	10	1	1	1	0	1	1	0	1	0	0	1	0	2		1	6	F	1	65	28.9	0	0	0	0	0	135
2022-04-12	176	2022-08-25	1	10	1	1	1	0	1	1	1	1	1	1	1	1	0		1	10	F	3	58	27.6	1	0	1	1	0	135
2022-04-11	181	2022-08-28	1	10	0	0	0	0	0	0	0	0	0	0	0	0	1		0	0	F	2	77	21.5	1	0	0	1	2	139
2022-04-15	184	2022-09-01	1	10	0	0	0	0	0	0	0	0	0	0	0	0	1		0	0	F	1	68	39.1	1	0	0	0	0	139
2022-04-15	187	2022-09-01	1	10	1	0	1	0	1	0	0	1	0	0	1	0	1	1	1	4	F	2	56	42.6	1	0	1	1	1	139
2022-04-16	190	2022-09-03	2	6	0	0	1	1	0	1	1	0	1	0	0	0	0		1	5	F	1	54	41	1	0	0	0	0	140
2022-04-12	191	2022-09-04	1	10	0	0	0	0	0	0	0	1	0	0	0	0	1		1	1	F	2	65	25.3	0	0	0	0	0	145
2022-04-13	192	2022-09-04	1	10	0	0	0	0	0	0	0	0	0	0	0	0	1		0	0	M	2	27	27.3	0	0	0	1	0	144
2022-04-13	193	2022-09-04	1	10	0	0	0	0	0	0	0	0	0	0	0	0	1		0	0	F	2	66	31	1	1	0	0	0	144
2022-04-13	194	2022-09-04	1	10	0	0	0	0	0	0	0	0	0	0	1	0	1		1	1	F	2	45	21	0	0	0	1	0	144
2022-04-14	195	2022-09-04	1	10	0	0	0	0	0	0	0	0	0	0	0	0	1		0	0	M	3	45	35.5	0	0	0	1	2	143
2022-04-14	196	2022-09-04	1	10	0	0	0	0	0	0	0	0	0	0	0	0	2		0	0	M	3	37	42.7	0	0	0	0	1	143
2022-04-14	198	2022-09-04	1	10	0	0	0	0	0	0	0	1	1	0	1	0	1		1	3	M	2	63	31	1	0	0	1	0	143
2022-04-14	199	2022-09-04	2	3	0	0	0	0	0	0	0	0	0	0	0	0	1		0	0	F	3	53	33.8	0	0	1	0	0	143
2022-04-15	202	2022-09-10	2	6	0	0	0	0	0	0	0	0	0	0	0	0	1		0	0	M	4	28	28.3	0	0	0	0	0	148
2022-04-15	203	2022-09-10	2	6	0	0	0	0	0	0	0	0	0	0	0	0	1		0	0	F	2	62	28.5	1	0	0	1	0	148
2022-04-13	204	2022-09-12	1	10	0	0	0	1	0	0	0	0	0	0	0	0	1	2	1	1	M	3	57	40.4	1	0	1	0	0	152
2022-04-18	205	2022-09-12	2	4	0	0	0	0	1	0	0	1	0	0	0	0	1		1	2	F	2	89	28.3	1	0	0	0	0	147
2022-04-15	206	2022-09-13	1	10	0	0	0	0	0	0	0	0	0	0	0	0	1		0	0	F	1	51	47.5	1	0	0	0	1	151
2022-04-18	209	2022-09-15	1	10	1	0	0	0	0	0	0	1	1	0	1	0	1		1	3	M	3	33	28	0	0	0	0	0	150
2022-04-15	210	2022-09-15	1	10	0	0	0	0	0	0	0	0	0	0	1	0	1		1	1	F	2	88	25	1	0	0	0	2	153
2022-04-19	213	2022-09-15	1	10	0	0	0	0	0	0	0	0	0	0	0	0	1		0	0	M	3	67	23.9	1	1	0	1	1	149
2022-04-19	214	2022-09-15	1	10	0	0	0	0	0	0	0	0	0	0	0	0	1		0	0	M	3	70	17.6	1	0	1	1	1	149
2022-04-27	221	2022-09-19	1	10	0	0	0	0	1	0	0	1	0	0	1	0	1		1	3	F	1	32	51.2	0	0	1	1	0	145
2022-04-19	222	2022-09-19	1	10	0	0	0	0	0	0	0	0	0	0	0	0	1		0	0	F	3	42	36.8	0	0	1	0	0	153
2022-04-21	225	2022-09-20	1	10	0	0	0	0	0	0	0	0	0	0	0	0	1		0	0	F	2	37	34	0	0	0	0	0	152
2022-04-20	226	2022-09-20	1	10	0	0	0	0	0	0	0	0	0	0	0	0	1		0	0	F	2	42	21.6	0	0	0	0	2	153
2022-04-21	227	2022-09-20	1	10	0	0	0	0	0	0	0	0	0	0	0	0	1		0	0	F	2	26	38.1	0	0	0	1	0	152
2022-04-25	229	2022-09-21	1	10	0	0	0	0	0	0	0	0	0	0	0	0	1	1	0	0	M	2	70	35	1	1	1	0	0	149
2022-04-26	230	2022-09-21	1	10	0	0	0	0	0	0	0	0	0	0	0	0	1		0	0	M	2	44	27.1	0	0	0	0	0	148
2022-04-22	231	2022-09-21	1	10	0	0	0	0	0	1	0	1	0	0	0	0	1		1	2	F	1	74	39.3	1	1	1	1	2	152
2022-04-22	232	2022-09-21	1	10	0	1	0	0	0	0	0	0	0	0	1	0	1		1	2	F	4	41	22.4	1	0	0	0	0	152
2022-04-22	233	2022-09-21	1	10	0	0	0	0	0	0	0	0	0	0	0	0	1		0	0	F	2	66	24.9	1	0	0	1	0	152
2022-04-27	234	2022-09-21	2	1	0	0	0	0	0	0	0	0	0	0	0	0	1		0	0	F	2	40	25.6	0	0	1	0	0	147
2022-04-22	236	2022-09-22	1	10	0	0	0	0	0	0	0	0	0	0	0	0	1		0	0	F	3	31	38.3	0	0	1	1	0	153
2022-04-25	237	2022-09-22	1	10	0	0	0	0	0	0	0	0	0	0	0	0	1		0	0	M	3	72	28.9	1	0	1	0	2	150
2022-04-25	239	2022-09-22	2	2	0	0	0	0	0	0	0	0	0	0	0	0	1		0	0	M	1	64	28.8	1	0	1	0	2	150
2022-04-26	240	2022-09-23	1	10	0	0	0	0	0	0	0	0	0	0	0	0	0		0	0	M	3	68	21	0	1	0	0	1	150
2022-04-27	245	2022-09-25	1	10	0	0	0	0	0	0	0	0	0	0	0	0	1		0	0	F	1	66	28.3	0	0	0	0	0	151
2022-04-27	247	2022-09-25	2	4	0	0	0	0	1	0	0	0	0	0	0	0	1		1	1	M	4	51	25.2	1	0	0	0	2	151
2022-04-28	250	2022-09-26	1	10	0	0	0	0	0	0	0	0	0	0	0	0	0		0	0	M	1	59	24.1	1	1	0	0	2	151
2022-04-26	251	2022-09-26	1	10	1	0	1	0	1	0	0	0	0	0	0	0	0		1	2	F	2	50	22.5	0	0	0	1	2	153
2022-04-27	255	2022-09-27	1	10	0	0	0	0	0	0	0	0	0	0	0	0	1		0	0	F	2	45	31.5	1	1	0	0	0	153
2022-04-27	256	2022-09-27	2	6	0	0	0	0	0	0	0	0	0	0	0	0	1		0	0	F	4	48	49.4	0	0	0	0	0	153
2022-04-27	257	2022-09-27	1	10	0	0	0	0	0	0	0	1	0	0	0	1	1		1	2	F	3	43	54.1	1	0	0	0	0	153
2022-04-29	259	2022-09-27	2	6	0	0	0	0	0	0	0	0	0	0	0	0	1		0	0	F	3	29	35.8	0	0	1	1	0	151
2022-05-01	266	2022-09-30	1	10	0	0	0	0	0	0	0	0	0	0	0	0	1		0	0	F	1	59	39.9	1	0	1	0	0	152
2022-05-01	267	2022-09-30	1	10	0	0	0	0	0	0	0	0	0	0	0	0	0		0	0	M	3	59	23	0	0	1	0	1	152
2022-05-01	271	2022-10-01	1	10	0	0	0	0	0	0	0	0	0	0	0	0	2		0	0	F	3	73	29.9	1	1	0	0	0	153
2022-05-01	272	2022-10-01	1	10	0	0	0	0	0	0	0	1	1	0	0	0	1		1	2	F	3	51	41.1	1	1	1	1	0	153
2022-05-02	276	2022-10-01	2	3	0	0	0	1	0	0	0	1	1	1	0	0	2		1	4	F	4	61	23.5	0	0	0	1	0	152
2022-05-09	279	2022-10-02	1	10	1	0	0	0	0	1	0	1	1	0	0	0	1		1	3	F	2	57	22.8	0	0	1	0	2	146
2022-05-02	282	2022-10-02	1	10	1	0	0	0	1	0	0	1	1	0	1	0	1		1	4	M	5	69	23.1	0	0	0	0	0	153
2022-05-09	283	2022-10-03	2	1	0	0	0	0	0	0	0	0	0	0	0	0	1		0	0	F	2	47	26.6	0	0	0	0	0	147
2022-05-02	284	2022-10-02	1	10	0	0	0	0	0	0	0	1	1	0	1	0	1		1	3	F	3	57	28.9	1	1	0	0	0	153
2022-05-04	285	2022-10-03	2	5	0	0	0	0	0	0	0	0	0	0	1	0	1		1	1	F	1	52	30.8	0	0	0	0	0	152
2022-05-10	287	2022-10-03	1	10	0	0	0	0	0	0	0	0	0	0	0	0	1		0	0	M	2	39	31.5	0	0	0	0	0	146
2022-05-03	288	2022-10-03	1	10	0	0	0	0	0	0	1	1	0	0	1	0	1		1	3	F	4	50	36.6	1	1	0	0	0	153
2022-05-10	290	2022-10-04	1	10	0	0	0	0	0	0	0	0	0	0	0	0	2		0	0	F	3	46	28.9	0	0	0	1	0	147
2022-05-11	291	2022-10-04	1	10	0	0	0	0	1	1	0	1	0	0	1	0	1		1	4	F	2	53	25.1	1	0	0	0	0	146
2022-05-04	292	2022-10-04	1	10	0	1	0	0	0	0	0	0	1	0	0	0	1		1	2	F	3	44	29.6	1	0	0	0	0	153
2022-05-05	294	2022-10-04	1	10	0	0	0	1	1	0	0	1	1	0	0	0	2		1	4	F	2	43	35.2	0	0	0	1	2	152
2022-05-11	295	2022-10-04	1	10	0	0	0	0	0	0	0	0	0	0	0	0	1		0	0	M	2	62	27.4	1	0	0	0	0	146
2022-05-11	296	2022-10-04	1	10	1	1	1	0	0	1	0	0	1	0	1	0	1		1	5	F	2	59	33.8	1	0	0	0	1	146
2022-05-11	297	2022-10-04	1	10	0	0	0	0	0	0	0	0	0	0	0	0	1		0	0	M	4	56	23	0	1	0	0	0	146
2022-05-12	299	2022-10-05	1	10	0	0	0	0	0	0	0	0	0	0	0	0	1		0	0	M	2	59	35.6	1	1	0	0	0	146
2022-05-06	300	2022-10-05	1	10	0	0	0	0	1	0	0	0	0	0	0	0	1		1	1	F	1	56	38	1	1	0	0	1	152
2022-05-08	301	2022-10-05	1	10	0	1	0	1	0	1	0	0	0	0	1	0	0		1	4	M	3	32	43.2	0	0	1	0	2	150
2022-05-08	302	2022-10-05	1	10	0	0	0	0	0	0	0	1	0	0	0	0	1		1	1	M	2	66	25.5	0	0	0	0	0	150
2022-05-13	303	2022-10-06	1	10	0	0	0	0	0	0	0	1	1	0	1	0	1		1	3	M	2	66	28	0	1	0	0	0	146
2022-05-11	304	2022-10-06	1	10	0	0	0	0	0	0	0	0	0	0	1	0	1		1	1	F	2	43	29.3	0	0	0	1	0	148
2022-05-09	305	2022-10-06	1	10	0	0	0	0	0	0	0	0	0	0	0	0	1		0	0	M	4	48	25.3	0	0	0	0	0	150
2022-05-12	306	2022-10-06	1	10	0	0	0	0	0	0	0	0	0	0	0	0	1		0	0	F	2	34	26.1	0	0	0	0	2	147
2022-05-09	310	2022-10-06	2	4	0	0	0	0	0	0	0	0	0	0	0	0	1		0	0	F	1	38	27.9	0	0	0	0	0	150
2022-05-09	311	2022-10-06	1	10	0	0	1	1	0	0	0	1	1	1	1	0	1		1	6	F	1	59	23.6	1	0	1	0	2	150
2022-05-09	312	2022-10-06	1	10	0	0	0	0	0	0	0	0	0	0	0	0	1		0	0	F	1	65	30.9	0	0	0	0	1	150
2022-05-13	313	2022-10-07	1	10	0	0	0	0	0	0	0	0	0	0	0	0	1		0	0	M	2	49	28.6	0	0	1	0	0	147
2022-05-09	314	2022-10-07	1	10	0	0	0	0	0	0	0	0	0	0	0	0	1		0	0	F	4	60	30.4	1	0	0	0	2	151
2022-05-15	315	2022-10-07	1	10	0	0	0	0	0	0	0	0	0	0	0	0	1		0	0	M	3	70	32.8	0	1	0	0	0	145
2022-05-10	321	2022-10-08	2	1	0	0	0	0	0	0	0	1	0	0	1	0	1		1	2	F	4	33	36.1	0	0	0	0	0	151
2022-05-11	322	2022-10-10	1	10	0	0	0	0	0	0	0	0	0	0	0	0	1		0	0	F	3	32	46.5	0	0	1	1	0	152
2022-05-16	323	2022-10-10	2	5	0	0	0	0	0	0	0	0	0	0	0	0	1		0	0	F	4	51	24	1	0	0	0	0	147
2022-05-13	324	2022-10-10	1	10	0	0	0	0	0	0	0	0	0	0	0	0	2		0	0	M	3	40	48.8	0	0	0	0	0	150
2022-05-17	325	2022-10-10	1	10	0	0	1	0	0	0	0	0	0	0	0	0	1		1	1	F	1	46	29.1	0	0	0	0	0	146
2022-05-16	326	2022-10-10	2	4	0	0	0	0	0	0	0	0	0	0	0	0	1		0	0	F	2	58	21.8	0	0	0	0	2	147
2022-05-11	327	2022-10-10	1	10	0	0	0	0	0	0	0	0	0	0	0	0	1		0	0	M	1	65	22.2	0	0	0	0	2	152
2022-05-11	331	2022-10-11	1	10	0	0	0	0	1	0	0	1	1	0	0	1	1	2	1	4	F	1	47	36	1	0	1	0	0	153
2022-05-12	334	2022-10-11	1	10	0	0	0	0	0	0	0	0	0	0	0	0	1		0	0	F	3	55	27.9	1	0	0	0	0	152
2022-05-11	340	2022-10-11	1	10	0	0	0	0	0	0	0	0	0	0	0	0	1		0	0	M	1	67	28.9	1	0	1	0	2	153
2022-05-17	341	2022-10-12	1	10	1	0	0	1	0	0	0	0	0	0	0	0	1		1	1	F	3	45	37.6	0	0	0	0	2	148
2022-05-16	344	2022-10-12	1	10	0	0	0	0	0	0	0	0	0	0	0	0	1		0	0	F	4	46	26.3	0	0	0	0	0	149
2022-05-17	345	2022-10-12	1	10	0	0	0	0	0	0	0	0	0	0	0	0	1		0	0	F	2	25	23.5	0	1	0	1	0	148
2022-05-17	346	2022-10-13	1	10	0	0	0	0	0	0	0	0	0	0	0	0	1		0	0	F	2	32	30.7	0	0	0	1	0	149
2022-05-18	347	2022-10-13	1	10	0	0	0	0	0	0	0	0	0	0	0	0	1		0	0	M	2	48	23.3	0	0	1	1	2	148
2022-05-17	348	2022-10-13	2	8	1	1	0	0	1	0	1	1	1	1	1	0	1		1	7	F	2	42	37.2	0	0	0	0	2	149
2022-05-16	349	2022-10-13	1	10	0	0	0	0	0	0	0	0	0	0	0	0	1		0	0	M	2	40	24	0	1	0	0	0	150
2022-05-16	355	2022-10-13	2	6	0	0	0	0	0	0	0	0	0	0	0	0	1		0	0	M	2	56	25.3	0	0	0	0	0	150
2022-05-17	356	2022-10-13	1	10	1	0	0	0	0	1	0	1	1	0	1	1	1		1	5	F	3	62	28.5	1	0	1	1	2	149
2022-05-15	362	2022-10-15	1	10	0	0	0	0	0	0	0	0	0	0	0	0	1		0	0	M	2	65	28.3	0	1	0	0	0	153
2022-05-16	363	2022-10-15	1	10	0	0	0	0	0	0	0	0	0	0	1	0	1		1	1	M	2	56	33.7	1	0	0	0	0	152
2022-05-16	364	2022-10-15	1	10	1	1	0	0	0	1	0	0	1	0	0	0	1		1	3	M	2	47	32	0	0	0	0	0	152
2022-05-16	365	2022-10-15	1	10	0	0	0	0	0	0	0	0	0	0	0	0	1		0	0	M	1	38	57.5	1	0	0	0	0	152
2022-05-16	367	2022-10-15	1	10	1	1	0	0	0	0	0	0	1	0	0	1	1		1	3	M	4	54	26.1	0	1	0	0	0	152
2022-05-16	368	2022-10-15	1	10	0	0	0	1	0	0	1	0	1	0	0	0	2		1	3	F	3	47	34.7	0	1	1	0	2	152
2022-05-16	370	2022-10-15	1	10	0	0	0	0	0	0	0	0	0	0	0	0	1		0	0	M	2	69	37.4	1	0	0	1	0	152
2022-05-17	372	2022-10-16	1	10	0	0	0	1	0	0	0	0	0	0	0	0	1		1	1	F	3	45	42.3	1	0	0	1	2	152
2022-05-17	373	2022-10-16	1	10	0	0	0	0	0	0	0	0	0	0	0	0	1		0	0	F	3	91	28.7	0	1	1	0	0	152
2022-05-17	374	2022-10-16	1	10	0	0	0	0	0	0	0	0	0	0	0	0	1		0	0	F	2	63	31.1	1	1	1	0	0	152
2022-05-16	376	2022-10-16	1	10	0	0	0	0	0	0	0	0	0	0	0	0	1		0	0	M	4	40	25.1	0	0	0	1	2	153
2022-05-17	377	2022-10-16	1	10	0	0	0	0	0	0	0	0	0	0	0	0	1		0	0	M	3	79	21.6	1	0	0	0	0	152
2022-05-17	378	2022-10-16	1	10	0	0	0	0	0	0	0	0	0	0	0	0	2		0	0	M	3	34	27.8	1	0	0	0	0	152
2022-05-18	380	2022-10-16	1	10	0	0	0	0	1	0	0	0	0	0	0	0	1		1	1	M	2	57	41.6	0	0	0	1	0	151
2022-05-17	381	2022-10-16	1	10	0	0	0	0	0	0	0	0	0	0	0	0	2		0	0	F	2	29	22.5	0	0	0	0	0	152
2022-05-18	383	2022-10-17	1	10	0	0	0	0	0	0	0	0	0	0	0	0	1		0	0	F	1	61	29.1	1	0	1	0	2	152
2022-05-24	384	2022-10-17	2	6	0	0	0	0	0	0	0	0	0	0	0	0	1		0	0	F	2	53	29.6	1	0	0	0	0	146
2022-05-17	385	2022-10-17	1	10	0	0	0	0	0	0	0	0	1	1	0	0	1		1	2	M	3	65	27.4	1	0	0	1	0	153
2022-05-17	386	2022-10-17	1	10	0	0	0	0	0	0	0	0	0	0	0	0	1		0	0	F	4	75	30.1	1	0	1	0	0	153
2022-05-24	387	2022-10-17	1	10	1	0	1	1	0	1	1	1	1	1	1	1	2		1	9	F	3	42	16.8	0	0	1	1	2	146
2022-05-18	389	2022-10-17	1	10	0	0	0	0	0	0	0	0	0	0	0	0	1		0	0	F	4	26	25.2	0	0	0	0	0	152
2022-05-18	390	2022-10-17	1	10	0	0	0	0	0	0	0	0	0	0	0	0	1		0	0	F	4	43	29.1	0	0	1	0	0	152
2022-05-18	391	2022-10-17	1	10	0	0	0	1	0	0	0	0	1	0	1	1	1	2	1	4	F	2	63	40.8	1	0	1	1	2	152
2022-05-18	392	2022-10-17	2	6	0	0	0	0	0	0	0	0	0	0	0	0	2		0	0	F	1	49	32.8	1	0	0	0	0	152
2022-05-17	393	2022-10-17	1	10	0	0	0	1	0	0	0	1	0	0	1	0	1		1	3	F	3	30	27.4	0	0	1	0	0	153
2022-05-18	394	2022-10-17	2	6	0	0	0	0	0	0	0	0	0	0	0	0	1		0	0	F	2	80	23.3	0	0	1	1	2	152
2022-05-23	395	2022-10-18	1	10	0	0	0	0	0	0	0	0	0	0	0	0	1		0	0	F	2	65	38.3	1	1	0	0	1	148
2022-05-20	399	2022-10-18	1	10	1	0	1	0	0	0	0	0	1	1	1	1	1		1	5	F	3	59	30.1	1	0	0	0	0	151
2022-05-20	401	2022-10-18	1	10	0	0	0	0	0	0	0	0	0	0	0	0	1		0	0	F	3	78	31.1	1	0	0	1	0	151
2022-05-20	402	2022-10-18	2	8	1	1	0	1	0	0	0	1	1	0	0	0	2		1	4	M	3	41	31.5	0	0	0	0	2	151
2022-05-20	405	2022-10-19	1	10	0	0	1	1	0	0	0	1	1	0	0	1	0		1	5	F	5	30	42.2	0	0	1	1	0	152
2022-05-21	406	2022-10-19	1	10	0	0	0	0	0	0	0	0	0	0	0	0	1		0	0	F	3	31	34.2	0	0	0	0	0	151
2022-05-19	412	2022-10-19	1	10	0	0	0	0	0	0	0	0	0	0	0	0	2		0	0	F	2	31	40.6	0	0	0	0	0	153
2022-05-20	414	2022-10-20	2	1	0	0	1	0	0	0	0	1	0	0	0	0	1		1	2	M	2	65	31.9	1	0	0	0	0	153
2022-05-22	415	2022-10-20	2	5	0	0	0	0	1	0	0	1	1	0	1	1	0		1	5	M	2	34	27.1	0	0	0	0	1	151
2022-05-23	416	2022-10-20	1	10	0	0	0	0	0	0	0	0	0	0	0	0	1		0	0	M	2	59	25.5	0	0	0	0	0	150
2022-05-23	420	2022-10-21	1	10	1	1	1	1	0	1	1	1	1	0	0	0	1		1	7	F	3	61	52.5	1	1	1	0	2	151
2022-05-23	421	2022-10-21	1	10	1	0	0	1	0	0	0	0	0	0	0	0	1		1	1	F	1	59	35.4	0	1	1	0	1	151
2022-05-23	427	2022-10-21	2	6	0	0	0	0	0	0	0	0	0	0	0	0	1		0	0	F	3	35	31.4	0	0	0	0	0	151
2022-05-24	428	2022-10-22	1	10	0	0	0	0	0	0	0	0	0	0	0	0	1		0	0	M	2	44	37.4	1	1	0	1	0	151
2022-05-21	432	2022-10-22	1	10	0	0	0	1	0	0	0	1	1	0	0	0	1		1	3	F	1	74	27.6	1	0	1	0	0	154
2022-05-23	440	2022-10-23	1	10	0	0	0	0	0	0	0	0	0	0	0	0	1		0	0	F	3	25	51.2	0	0	1	0	0	153
2022-05-24	443	2022-10-23	1	10	0	0	0	0	0	0	0	0	0	0	0	0	2		0	0	F	2	41	51.8	0	0	1	1	2	152
2022-05-24	444	2022-10-23	2	6	0	0	0	0	0	0	0	0	0	0	0	0	0		0	0	M	3	45	44.6	0	1	0	0	2	152
2022-05-24	445	2022-10-24	1	10	1	1	0	0	0	0	0	1	1	0	1	0	1		1	4	M	2	64	26.1	0	0	0	0	0	153
2022-05-23	446	2022-10-23	1	10	0	0	0	0	0	0	0	0	0	0	0	0	2		0	0	M	5	72	20.2	0	0	0	0	0	153
2022-05-26	447	2022-10-24	1	10	0	0	0	0	0	0	0	1	0	0	0	0	1		1	1	F	1	35	29.4	1	0	0	0	0	151
2022-05-24	449	2022-10-24	2	4	0	0	0	1	1	0	1	0	0	0	0	1	0		1	4	F	3	58	36.8	1	0	0	1	0	153
2022-05-26	450	2022-10-24	1	10	0	0	0	0	0	0	0	0	0	0	0	0	1		0	0	F	2	51	33.2	1	1	0	0	0	151
2022-05-26	451	2022-10-24	2	4	0	0	0	0	0	0	0	0	0	0	0	0	1		0	0	F	1	46	38.1	1	0	0	0	1	151
2022-05-26	453	2022-10-25	2	9	0	0	0	0	0	0	0	0	0	0	0	0	1		0	0	F	3	64	31.6	1	1	1	0	0	152
2022-05-25	454	2022-10-25	2	6	0	0	0	0	0	0	0	0	0	0	0	0	2		0	0	F	3	41	54	1	1	1	0	0	153
2022-05-25	455	2022-10-25	1	10	0	0	0	0	0	0	0	0	0	0	0	0	1		0	0	F	3	64	28.2	1	1	0	1	0	153
2022-05-26	458	2022-10-25	1	10	1	0	0	0	0	1	0	1	1	0	0	0	1		1	3	F	2	65	31.1	0	0	0	0	0	152
2022-05-27	459	2022-10-25	1	10	1	1	0	0	0	0	0	1	1	0	0	0	1		1	3	F	2	53	46.6	0	0	0	0	0	151
2022-05-25	460	2022-10-25	1	10	0	0	0	0	0	0	0	0	0	0	0	0	1		0	0	F	1	40	29.3	0	0	0	0	0	153
2022-05-26	462	2022-10-26	1	10	1	1	0	0	0	0	0	0	1	0	0	0	2		1	2	F	3	41	47.5	0	0	1	1	1	153
2022-05-31	463	2022-10-26	1	10	1	0	1	0	0	0	0	0	0	0	0	1	1		1	2	M	4	57	25.6	0	1	0	0	2	148
2022-05-27	465	2022-10-26	2	7	0	0	0	1	0	1	1	1	1	0	0	0	1		1	5	F	1	29	44.3	0	0	0	0	0	152
2022-05-27	467	2022-10-27	2	4	0	0	0	0	0	0	0	0	0	0	0	0	1		0	0	M	2	59	21.9	0	0	0	0	0	153
2022-05-29	468	2022-10-28	1	10	1	1	0	1	1	0	0	1	1	1	1	0	1		1	7	F	1	64	26.4	0	0	1	0	2	152
2022-05-30	472	2022-10-28	1	10	0	0	0	0	0	0	1	0	0	0	1	0	2		1	2	M	3	29	50.2	0	0	0	1	2	151
2022-05-31	474	2022-10-29	1	10	0	0	0	0	0	0	0	0	0	0	0	0	1		0	0	M	3	64	23.1	0	1	0	0	0	151
2022-06-01	475	2022-10-29	1	10	0	0	0	0	0	0	0	0	0	0	0	1	2		1	1	F	1	61	42	1	0	0	0	1	150
2022-05-31	478	2022-10-31	2	1	0	0	0	0	0	0	0	0	0	0	0	0	1		0	0	F	3	50	34.1	0	0	0	0	2	153
2022-06-01	480	2022-11-01	1	10	0	0	0	0	0	0	0	0	0	0	0	0	1		0	0	F	2	65	25.4	1	0	0	0	2	153
2022-06-03	488	2022-11-03	1	10	0	0	0	1	1	0	1	0	0	0	1	1	1		1	5	F	1	56	35.9	1	0	1	0	0	153
2022-06-04	490	2022-11-03	1	10	0	1	1	1	1	0	1	1	1	1	1	0	1		1	9	F	3	56	36.7	1	0	0	1	0	152
2022-06-07	493	2022-11-07	1	10	0	0	0	0	0	0	1	0	0	0	0	0	1		1	1	F	3	53	25.3	1	1	0	0	2	153
					37	25	18	32	23	19	21	58	49	15	49	25	191		110	334	166	49			103	51	74	70	22
																	39				84	104							60
																	20					71							168
																						21
CONTROLS																						5
2021-12-29	001	2022-05-02	0	0	0	0	0	1	0	1	0	0	0	0	0	0	2		1	2	M	2	64	26.3	0	0	0	0	2	124
2021-12-30	006	2022-05-03	0	0	0	0	0	0	0	1	0	1	0	0	0	0	2		1	2	F	1	43	41.5	1	1	1	0	2	124
2021-12-30	007	2022-05-03	0	0	0	0	0	0	0	0	0	0	0	0	0	0	2		0	0	F	5	40	36.9	0	0	0	0	0	124
2022-01-03	011	2022-05-06	0	0	1	1	0	0	0	1	0	0	1	0	0	1	0		1	4	F	4	54	35.7	1	0	1	0	0	123
2022-01-02	014	2022-05-07	0	0	0	0	1	0	0	0	0	0	1	0	0	0	0		1	2	F	3	80	30.3	0	1	0	0	0	125
2022-01-04	019	2022-05-11	0	0	0	0	0	0	0	0	0	0	0	0	0	0	0	1	0	0	F	2	38	19.2	0	0	0	0	0	127
2022-01-04	021	2022-05-11	0	0	0	0	1	0	0	0	1	0	1	0	1	1	2		1	5	F	4	34	28.6	0	0	0	0	0	127
2022-01-04	022	2022-05-12	0	0	1	0	1	0	0	0	0	0	0	0	0	1	2		1	2	M	1	60	44.6	1	1	1	0	1	128
2022-01-06	027	2022-05-26	0	0	0	0	0	0	0	0	0	0	0	0	0	0	2		0	0	F	3	62	34.7	1	0	0	0	1	140
2022-01-06	028	2022-05-27	0	0	1	0	0	0	0	1	1	0	1	0	1	1	2		1	5	F	1	85	27.8	1	0	1	0	0	141
2022-01-10	029	2022-06-01	0	0	1	1	0	1	1	0	0	1	1	1	1	1	2	2	1	8	F	3	67	31.8	0	0	1	1	2	142
2022-01-10	030	2022-06-01	0	0	0	1	1	0	1	0	1	1	1	1	1	1	2	1	1	9	F	2	33	54.6	0	1	0	1	0	142
2022-01-12	031	2022-06-02	0	0	1	0	1	1	0	1	1	1	1	0	1	1	2	1	1	8	F	1	58	36.1	0	1	0	0	1	141
2022-01-10	032	2022-06-02	0	0	1	0	0	0	0	0	0	0	1	0	1	0	2		1	2	F	1	44	25.8	1	0	0	0	0	143
2022-01-13	034	2022-06-05	0	0	0	0	0	0	0	0	0	0	0	0	1	1	1		1	2	M	1	71	19.4	0	1	0	1	0	143
2022-01-06	035	2022-06-05	0	0	0	0	0	0	0	0	0	1	1	0	1	0	2		1	3	F	3	44	31.2	0	0	0	1	0	150
2022-01-14	038	2022-06-07	0	0	0	0	0	0	0	0	0	0	0	0	0	0	2		0	0	M	1	61	31.4	1	1	0	0	0	144
2022-01-14	041	2022-06-08	0	0	0	0	0	0	0	0	0	0	0	1	0	0	1		1	1	F	2	63	25.7	1	0	1	1	0	145
2022-01-21	045	2022-06-12	0	0	0	0	0	0	0	0	0	1	0	0	1	0	1		1	2	F	2	78	22.5	1	0	0	0	0	142
2022-01-22	047	2022-06-13	0	0	0	0	0	0	0	0	0	0	0	0	0	0	0		0	0	F	3	22	32.6	1	1	1	1	0	142
2022-01-14	050	2022-06-14	0	0	0	0	0	0	0	0	0	0	0	0	0	0	1		0	0	F	3	66	23.8	0	0	0	0	0	151
2022-01-15	051	2022-06-14	0	0	0	0	0	0	0	0	0	0	0	0	0	0	2		0	0	M	3	25	31.4	0	0	0	0	0	150
2022-01-15	052	2022-06-15	0	0	0	0	0	0	0	0	0	0	0	0	0	0	1		0	0	F	1	65	29.3	1	0	0	1	2	151
2022-01-16	053	2022-06-15	0	0	1	1	0	1	0	1	1	1	1	0	1	0	2		1	7	F	3	27	28.7	0	0	0	0	0	150
2022-01-20	054	2022-06-20	0	0	0	0	0	0	0	0	0	0	0	0	0	0	0		0	0	M	1	36	21.2	0	0	1	0	0	151
2022-02-17	056	2022-06-22	0	0	0	0	0	0	0	0	0	1	1	0	1	0	1		1	3	F	3	64	25.2	0	0	0	1	0	125
2022-02-01	059	2022-06-30	0	0	0	0	0	0	0	0	0	0	0	0	0	0	2		0	0	F	3	41	42.6	1	0	0	0	0	149
2022-02-02	060	2022-06-30	0	0	0	0	0	0	0	0	0	0	0	0	1	0	2		1	1	M	3	70	23.5	1	0	0	1	1	148
2022-02-03	061	2022-07-01	0	0	0	0	1	0	0	0	0	0	0	0	0	0	1		1	1	M	2	62	19.7	1	0	1	0	1	148
2022-02-04	062	2022-07-01	0	0	0	0	0	0	0	0	0	0	0	0	0	0	1		0	0	F	3	67	29.9	1	0	0	0	0	147
2022-02-05	063	2022-07-05	0	0	0	0	0	0	0	0	0	0	0	0	0	0	1		0	0	M	5	52	36.7	0	0	0	0	0	150
2022-02-11	064	2022-07-06	0	0	0	0	0	0	1	0	0	0	0	0	1	0	1		1	2	F	3	68	28.4	1	0	1	1	0	145
2022-02-11	065	2022-07-06	0	0	0	0	0	1	0	0	0	0	0	0	1	1	2		1	3	F	3	42	28.1	1	0	0	0	0	145
2022-02-12	066	2022-07-07	0	0	0	0	0	0	0	0	0	1	0	0	0	0	2		1	1	F	1	49	27.3	0	0	0	0	0	145
2022-02-07	067	2022-07-07	0	0	0	0	0	0	0	0	0	1	1	0	1	1	2		1	4	M	1	44	30.1	1	0	0	0	0	150
2022-02-09	068	2022-07-08	0	0	0	0	0	0	0	1	0	0	1	0	1	0	1		1	3	F	3	59	26.8	1	0	0	0	0	149
2022-02-10	069	2022-07-09	0	0	1	1	1	0	0	1	0	1	0	0	0	0	1		1	4	F	2	63	24.8	0	0	1	1	2	149
2022-02-14	073	2022-07-12	0	0	1	1	0	0	0	0	0	0	0	0	0	0	2		1	1	M	3	40	37.4	0	0	0	0	2	148
2022-02-17	074	2022-07-13	0	0	0	0	0	0	0	0	0	0	0	0	0	0	1	1	0	0	M	1	58	21	1	0	0	0	0	146
2022-02-19	076	2022-07-14	0	0	0	0	0	0	0	0	0	0	0	0	0	0	1		0	0	F	1	34	29.5	0	0	0	0	0	145
2022-02-18	078	2022-07-14	0	0	0	0	0	0	0	0	0	0	0	0	0	0	0		0	0	F	3	20	25.6	0	0	0	0	0	146
2022-03-04	086	2022-07-23	0	0	0	0	0	0	0	0	0	0	0	0	0	0	2		0	0	F	3	69	27.2	1	1	0	0	0	141
2022-03-04	087	2022-07-24	0	0	0	0	0	0	0	0	0	0	0	0	0	0	1		0	0	M	1	47	28.5	1	1	0	0	0	142
2022-03-07	088	2022-07-24	0	0	0	0	0	0	0	0	0	0	0	0	0	0	1		0	0	M	1	62	27.6	0	0	0	0	0	139
2022-03-08	090	2022-07-25	0	0	0	0	0	1	0	0	0	0	0	0	0	0	2		1	1	F	3	71	27.8	1	1	0	0	2	139
2022-03-10	091	2022-07-28	0	0	1	0	0	0	0	0	0	1	1	0	0	1	1		1	3	F	1	62	41.1	1	1	0	0	2	140
2022-03-10	092	2022-07-28	0	0	0	0	0	0	0	1	0	0	0	0	1	0	1		1	2	M	1	44	25.8	1	0	0	0	0	140
2022-03-11	093	2022-07-28	0	0	0	0	0	0	0	0	0	0	0	0	0	0	1		0	0	F	1	57	36.5	0	0	1	0	0	139
2022-03-15	095	2022-07-28	0	0	0	0	0	0	0	0	0	0	0	0	0	0	1		0	0	M	1	74	28.2	1	1	0	0	0	135
2022-03-15	096	2022-07-28	0	0	0	0	0	0	0	0	0	0	0	0	0	0	1		0	0	F	4	40	21	0	0	0	0	0	135
2022-03-25	100	2022-08-04	0	0	0	1	0	0	0	0	1	1	1	0	0	0	0		1	4	F	3	46	38	1	0	0	1	2	132
2022-03-12 12:55:04	101	2022-08-04	0	0	0	0	0	0	0	0	0	0	0	0	0	0	1		0	0	F	3	19	34.7	0	0	1	0	0	145
2022-03-29 15:36:00	103	2022-08-04	0	0	1	1	0	0	0	0	0	1	1	0	1	0	1		1	4	F	1	65	28	1	0	0	0	0	128
2022-03-30	107	2022-08-06	0	0	0	1	0	0	0	0	0	0	1	0	0	0	1		1	2	F	2	60	25.1	0	0	0	0	2	129
2022-03-30	108	2022-08-06	0	0	1	0	0	0	0	0	0	1	1	0	0	0	1		1	2	M	2	37	29.1	0	0	0	0	0	129
2022-03-31	109	2022-08-06	0	0	0	0	0	0	0	0	0	0	0	0	0	0	1		0	0	F	2	46	28	0	0	0	0	0	128
2022-03-30	110	2022-08-06	0	0	0	0	0	0	0	0	0	0	0	0	0	0	1		0	0	F	1	23	26.6	0	0	0	1	0	129
2022-04-04	112	2022-08-06	0	0	0	0	0	0	1	0	0	0	0	0	0	0	1		1	1	F	3	52	32	0	0	0	0	0	124
2022-04-03	118	2022-08-07	0	0	0	0	0	0	0	0	0	0	0	0	0	0	1		0	0	F	1	77	24.7	1	1	0	0	0	126
2022-03-11	120	2022-08-08	0	0	0	0	0	0	0	0	0	0	0	0	0	0	1		0	0	M	2	56	27.5	1	0	0	0	2	150
2022-04-02	122	2022-08-08	0	0	0	0	0	0	0	0	0	0	0	0	0	0	1	1	0	0	F	2	54	24	0	0	1	0	0	128
2022-03-17	123	2022-08-09	0	0	0	0	0	0	0	1	0	1	0	0	1	0	1		1	3	F	3	71	29.3	0	1	1	0	2	145
2022-03-18	124	2022-08-09	0	0	0	0	0	0	0	0	0	0	0	0	0	0	0		0	0	F	1	39	32.6	1	0	1	0	0	144
2022-03-16	126	2022-08-10	0	0	0	0	0	0	0	0	0	0	0	0	0	0	2		0	0	F	3	43	41.6	0	0	1	1	0	147
2022-03-08	127	2022-08-10	0	0	0	0	0	0	0	0	0	0	0	0	0	0	1		0	0	F	2	42	30.5	0	0	0	0	2	155
2022-03-20	133	2022-08-11	0	0	0	0	0	0	0	0	0	0	0	0	1	0	0		1	1	M	3	21	29.5	0	0	0	0	0	144
2022-04-06	143	2022-08-16	0	0	0	0	0	0	0	0	0	0	0	0	0	0	2		0	0	M	3	48	26.4	0	0	0	0	0	132
2022-04-01	144	2022-08-17	0	0	0	0	0	0	0	0	0	0	0	0	0	0	2		0	0	M	3	24	28.7	0	1	1	0	0	138
2022-04-04	145	2022-08-17	0	0	0	0	0	1	0	1	0	0	0	0	0	0	2		1	2	M	1	34	26	0	0	0	0	0	135
2022-04-05	146	2022-08-18	0	0	1	0	1	1	0	0	0	0	0	0	0	0	1		1	2	F	1	59	34.5	1	1	1	1	2	135
2022-04-07	147	2022-08-18	0	0	0	0	0	0	0	0	0	0	0	0	0	0	0		0	0	M	2	50	33.9	1	1	0	0	2	133
2022-04-07	149	2022-08-18	0	0	0	0	0	0	0	0	0	0	0	0	0	0	1		0	0	M	1	45	25.9	0	0	0	0	0	133
2022-04-13	150	2022-08-18	0	0	0	0	0	0	0	0	0	0	0	0	0	0	2		0	0	F	3	63	25.4	1	0	1	1	2	127
2022-04-07	151	2022-08-18	0	0	0	0	0	0	0	0	0	0	0	0	0	0	1	1	0	0	F	3	55	29.9	0	0	0	0	0	133
2022-04-07	152	2022-08-18	0	0	0	0	0	0	0	0	0	0	0	0	0	0	1		0	0	F	2	30	50.2	0	0	0	0	0	133
2022-04-14	153	2022-08-18	0	0	0	0	0	0	0	1	0	0	0	0	1	0	1		1	2	F	1	52	28.4	0	1	1	1	2	126
2022-04-08	154	2022-08-20	0	0	1	1	1	0	1	1	1	1	1	0	1	1	1		1	9	F	2	74	23.8	1	0	0	0	0	134
2022-04-11	157	8/20/2022	0	0	0	0	0	0	0	0	0	0	0	0	0	0	1		0	0	F	1	45	18.8	0	0	1	0	0	131
2022-04-09 20:50:29	160	2022-08-21	0	0	0	0	0	1	1	0	0	0	0	0	0	0	2		1	2	F	3	34	25.6	0	0	0	0	0	134
2022-04-22 10:44:50	162	2022-08-22	0	0	1	1	0	1	0	1	1	0	1	0	1	0	1		1	6	F	1	85	31.4	1	1	0	1	0	122
2022-04-22	163	2022-08-22	0	0	0	0	0	0	0	0	0	0	0	0	0	0	2		0	0	F	1	68	30.5	1	1	0	0	1	122
2022-04-22	164	2022-08-22	0	0	0	0	0	1	0	0	0	0	0	0	0	0	2		1	1	F	3	46	27.3	0	0	0	0	0	122
2022-04-22	165	2022-08-22	0	0	0	0	0	0	0	0	0	0	0	0	0	0	1		0	0	F	1	75	28	1	1	0	0	2	122
2022-04-22	166	2022-08-22	0	0	0	0	0	0	0	0	0	0	0	0	0	0	2		0	0	F	3	51	44.8	0	0	0	0	2	122
2022-04-21	167	2022-08-22	0	0	0	0	0	0	0	0	0	0	0	0	0	0	1		0	0	F	2	49	26.4	0	0	1	0	0	123
2022-04-23	168	2022-08-23	0	0	0	0	0	0	0	0	0	0	0	0	0	0	1		0	0	M	3	30	39.2	0	0	0	0	0	122
2022-04-23	169	2022-08-23	0	0	0	0	0	0	0	0	0	0	0	0	0	0	1		0	0	M	3	64	27.5	0	1	0	0	2	122
2022-04-11	171	2022-08-25	0	0	0	0	0	0	0	0	0	0	0	0	0	0	2		0	0	F	1	53	30.9	1	0	0	0	0	136
2022-04-11	173	2022-08-25	0	0	0	0	0	0	0	0	0	0	0	0	0	0	1		0	0	F	3	47	31.9	0	0	0	0	0	136
2022-04-11	174	2022-08-25	0	0	0	1	0	0	0	0	0	1	1	0	1	0	2		1	4	F	3	34	33.4	0	0	0	0	0	136
2022-04-08	177	2022-08-26	0	0	0	0	0	0	0	0	0	0	0	0	0	0	1		0	0	M	4	44	28.8	1	1	0	0	0	140
2022-04-05	178	2022-08-26	0	0	0	0	0	0	0	0	0	0	0	0	0	0	1		0	0	F	3	70	31.8	1	0	1	1	2	143
2022-04-11	179	2022-08-27	0	0	0	0	0	0	0	0	0	0	0	0	0	0	1		0	0	F	4	55	25.5	0	0	0	0	0	138
2022-04-23	180	2022-08-27	0	0	0	0	0	0	0	0	0	0	0	0	0	0	2		0	0	M	5	29	25	0	0	0	0	0	126
2022-04-12	182	2022-08-30	0	0	0	0	0	0	0	0	0	0	1	1	1	0	1		1	3	F	1	55	54.4	1	0	0	0	0	140
2022-04-13	183	2022-08-30	0	0	0	0	0	0	0	0	0	0	1	0	0	0	2		1	1	F	3	22	25.7	0	0	0	1	0	139
2022-04-13	185	2022-09-01	0	0	1	0	0	0	0	0	0	0	0	0	0	0	1		0	0	F	4	44	26.4	0	0	0	0	0	141
2022-04-15	186	2022-09-01	0	0	0	0	0	1	1	1	0	0	0	0	1	1	1		1	5	F	4	50	24.9	0	0	0	0	0	139
2022-04-15	188	2022-09-01	0	0	0	0	0	0	0	0	0	0	0	0	0	0	1	2	0	0	M	4	35	24.4	0	0	0	0	1	139
2022-04-15	189	2022-09-01	0	0	0	0	0	0	0	0	0	0	0	0	0	0	1		0	0	M	1	70	30.4	1	0	0	0	0	139
2022-04-12	197	2022-09-04	0	0	0	0	0	0	0	0	0	0	0	0	0	0	1		0	0	F	2	73	32	1	0	0	1	2	145
2022-04-14	200	2022-09-05	0	0	0	0	0	0	0	0	0	1	1	1	0	0	2		1	3	M	2	61	28	1	0	1	0	1	144
2022-04-15	201	2022-09-06	0	0	0	0	0	0	1	0	0	0	0	0	0	0	1		1	1	F	2	25	23.2	0	0	0	0	2	144
2022-04-24	207	2022-09-14	0	0	0	0	0	0	0	0	0	0	0	0	0	0	2		0	0	F	3	41	25.2	0	0	0	0	0	143
2022-04-18	208	2022-09-14	0	0	0	0	0	1	0	0	0	0	0	0	1	0	1		1	2	F	4	47	26.3	1	0	0	0	0	149
2022-04-24 16:10:04	211	2022-09-15	0	0	0	0	0	0	0	0	0	0	0	0	0	0	1		0	0	F	3	50	35.2	1	1	0	0	0	144
2022-04-24 16:10:04	212	2022-09-15	0	0	1	1	0	0	0	0	0	1	0	0	1	0	1		1	3	F	1	41	23	1	0	1	1	2	144
2022-04-19	215	2022-09-16	0	0	1	1	1	0	0	1	1	1	0	1	1	0	2		1	7	F	3	45	26	1	0	1	1	2	150
2022-04-24 14:12:14	216	2022-09-16	0	0	0	0	0	0	0	0	0	0	0	0	0	0	1		0	0	F	3	54	39	0	0	0	1	2	145
2022-04-18	217	2022-09-17	0	0	1	0	0	1	0	0	0	0	0	0	0	0	2		1	1	F	1	36	29.1	0	0	0	0	0	152
2022-04-25	218	2022-09-18	0	0	0	1	0	1	1	1	0	1	1	1	0	0	2		1	7	F	3	29	37.4	0	0	1	1	0	146
2022-04-25 13:15:35	219	2022-09-19	0	0	0	0	0	0	0	0	0	0	0	0	0	0	2		0	0	M	1	20	19.7	0	0	1	0	0	147
2022-04-26 19:13:10	220	2022-09-19	0	0	0	0	0	0	0	0	0	0	0	0	0	0	2	1	0	0	F	3	31	41.3	0	0	1	1	0	146
2022-04-19	223	2022-09-19	0	0	1	1	1	1	1	1	1	1	1	1	1	1	1		1	11	M	3	38	32	0	0	0	0	0	153
2022-04-21	224	2022-09-20	0	0	0	0	0	0	0	0	0	0	0	0	0	0	2		0	0	M	3	31	38.5	1	0	1	1	0	152
2022-04-26 23:04:03	228	2022-09-20	0	0	0	0	0	0	0	0	0	0	0	0	0	0	0		0	0	M	4	40	27.5	0	0	0	0	0	147
2022-04-22	235	2022-09-21	0	0	0	0	0	0	0	0	0	0	0	0	0	0	1		0	0	M	1	28	25.1	0	0	0	0	0	152
2022-04-25	238	2022-09-22	0	0	0	0	0	0	0	0	0	0	0	0	0	0	1		0	0	M	1	71	27.1	1	0	0	0	0	150
2022-04-25	241	2022-09-24	0	0	0	0	0	0	0	0	0	0	0	0	0	0	1		0	0	F	1	61	39.3	1	0	1	0	0	152
2022-04-25	242	2022-09-24	0	0	0	0	0	0	0	0	0	0	0	0	0	0	1		0	0	M	2	62	29.3	1	0	0	1	2	152
2022-04-27	243	2022-09-25	0	0	1	0	0	0	0	0	0	0	0	0	1	0	1		1	1	M	3	55	25.55	0	0	0	0	0	151
2022-04-27	244	2022-09-25	0	0	0	0	0	0	0	0	0	0	0	0	0	0	1		0	0	F	3	62	28.9	1	0	0	0	0	151
2022-04-27	246	2022-09-25	0	0	0	0	0	0	0	0	0	0	0	0	0	0	1		0	0	F	3	48	32.6	0	0	0	1	1	151
2022-04-27	248	2022-09-25	0	0	0	0	0	1	0	0	0	1	0	0	1	0	1		1	3	F	1	37	30.5	1	0	0	0	0	151
2022-04-28	249	2022-09-26	0	0	0	0	0	0	0	0	0	0	0	0	0	0	1		0	0	F	1	83	32.9	1	1	1	0	0	151
2022-04-28	252	2022-09-26	0	0	0	0	0	0	0	0	0	0	0	0	0	0	1		0	0	F	3	30	32.6	0	0	1	0	0	151
2022-04-28	253	2022-09-26	0	0	0	0	0	0	0	0	0	0	0	0	0	0	1		0	0	F	2	27	28.9	0	0	0	1	0	151
2022-04-28	254	2022-09-26	0	0	0	0	0	0	0	0	0	0	0	0	0	0	2		0	0	M	1	29	33.9	1	0	0	0	0	151
2022-04-27	258	2022-09-27	0	0	0	0	1	0	0	0	0	0	0	0	0	0	1		1	1	F	1	43	33.7	1	0	0	0	0	153
2022-04-29	260	2022-09-27	0	0	0	0	0	1	1	0	0	1	0	0	1	1	0		1	5	F	3	46	29.3	1	0	1	1	2	151
2022-04-29	261	2022-09-27	0	0	0	0	0	0	0	0	0	0	0	0	0	0	1		0	0	F	4	54	24	0	0	1	0	0	151
2022-04-29	262	2022-09-27	0	0	1	1	0	0	0	1	0	1	0	0	0	0	2		1	3	F	3	26	29.5	0	0	1	1	2	151
2022-04-29	263	2022-09-27	0	0	0	0	0	0	0	0	0	0	0	0	0	0	0		0	0	F	3	46	49.4	0	0	1	1	2	151
2022-04-30	264	2022-09-28	0	0	0	0	0	0	0	0	0	0	0	0	0	0	1		0	0	F	2	26	22.81	0	0	0	0	0	151
2022-04-30	265	2022-09-30	0	0	0	0	0	1	0	0	0	0	0	0	0	0	2	2	1	1	F	1	50	35.8	1	1	1	1	1	153
2022-04-30	268	2022-09-30	0	0	0	0	1	0	0	0	0	0	0	0	0	1	2		1	2	F	1	47	36.4	0	0	1	0	2	153
2022-04-30	269	2022-09-30	0	0	0	0	0	1	1	0	1	1	1	0	1	1	1		1	7	F	1	57	22.5	1	0	0	1	0	153
2022-05-01	270	2022-10-01	0	0	0	0	0	0	0	0	0	0	0	0	0	0	1		0	0	M	3	75	29	1	1	0	0	0	153
2022-05-01	273	2022-10-01	0	0	0	0	0	0	0	0	1	0	0	0	0	0	2		1	1	F	1	47	29.8	1	0	1	1	0	153
2022-05-01	274	2022-10-01	0	0	0	0	0	0	0	0	0	0	0	0	0	0	1		0	0	F	3	70	30.9	0	0	0	0	0	153
2022-05-02	275	2022-10-01	0	0	0	0	0	0	0	0	0	0	0	0	0	0	1		0	0	F	3	35	19.3	1	0	0	1	0	152
2022-05-02	277	2022-10-02	0	0	0	0	0	0	0	0	0	0	0	0	0	0	2		0	0	F	3	28	28.1	0	0	1	0	2	153
2022-05-02	278	2022-10-02	0	0	1	1	0	0	0	0	0	1	1	0	0	0	1		1	3	M	1	51	30.3	1	0	0	0	0	153
2022-05-02	280	2022-10-02	0	0	0	0	0	0	0	0	0	0	0	0	0	0	1		0	0	F	4	62	25.4	1	0	0	0	0	153
2022-05-02	281	2022-10-02	0	0	0	0	0	0	0	0	0	0	1	0	0	0	0		1	1	M	3	32	31.5	0	0	0	0	0	153
2022-05-03	286	2022-10-03	0	0	0	0	0	0	0	0	0	0	0	0	0	0	2		0	0	F	3	34	30	0	0	0	0	1	153
2022-05-04	289	2022-10-04	0	0	0	0	0	0	0	0	0	0	0	0	0	0	1		0	0	F	4	57	25.5	0	0	0	0	0	153
2022-05-04	293	2022-10-04	0	0	0	0	0	0	0	0	0	0	0	0	0	0	1		0	0	M	3	68	22.1	1	0	0	0	2	153
2022-05-04	298	2022-10-04	0	0	0	0	0	0	0	0	0	0	0	0	0	0	1		0	0	F	1	44	29.1	0	0	0	0	0	153
2022-05-11	307	2022-10-06	0	0	1	0	1	1	0	0	0	0	0	0	0	0	1		1	2	F	2	34	23.8	0	0	0	1	0	148
2022-05-06	308	2022-10-06	0	0	1	0	0	0	0	0	0	0	0	0	1	0	1		1	1	F	2	52	32.6	0	0	0	0	0	153
2022-05-10	309	2022-10-06	0	0	0	0	0	0	0	0	0	0	0	0	0	0	1		0	0	F	2	38	22.5	0	0	0	0	0	149
2022-05-08	316	2022-10-07	0	0	0	0	0	0	0	0	0	0	0	0	0	0	1		0	0	F	3	74	33.1	1	0	0	0	0	152
2022-05-08	317	2022-10-07	0	0	0	0	0	0	0	0	0	0	0	0	0	0	1		0	0	M	4	47	23.4	0	0	0	1	1	152
2022-05-08	318	2022-10-07	0	0	1	0	0	1	0	1	0	1	1	0	1	1	2		1	6	F	3	50	38.8	0	0	0	0	0	152
2022-05-08	319	2022-10-07	0	0	0	0	0	0	0	0	0	0	0	0	0	0	1		0	0	F	1	60	27.1	1	1	0	0	0	152
2022-05-07	320	2022-10-07	0	0	1	0	1	0	0	1	0	1	0	0	1	0	2		1	4	F	3	34	35.3	0	0	1	0	0	153
2022-05-11	328	2022-10-10	0	0	1	0	0	1	1	1	1	1	0	0	1	1	1		1	7	F	1	44	30.8	1	0	1	1	0	152
2022-05-11	329	2022-10-10	0	0	0	0	0	0	0	0	0	0	0	0	0	0	2		0	0	F	3	58	25.5	1	0	0	0	0	152
2022-05-11	330	2022-10-10	0	0	0	0	0	1	0	0	0	1	0	1	0	0	2		1	3	F	1	43	21.1	0	0	0	0	1	152
2022-05-11	332	2022-10-11	0	0	1	0	0	0	0	0	0	0	0	0	1	0	1		1	1	F	3	48	26.5	0	0	0	1	0	153
2022-05-12	333	2022-10-11	0	0	1	1	0	1	0	1	1	1	0	0	0	1	0		1	6	M	2	52	35.5	1	1	0	1	1	152
2022-05-12	335	2022-10-11	0	0	0	1	0	0	0	1	1	1	0	0	0	0	2		1	4	M	3	45	30.4	0	0	0	0	0	152
2022-05-12	336	2022-10-11	0	0	0	0	0	0	0	0	0	0	0	0	0	0	2		0	0	F	1	61	24.7	1	0	0	0	0	152
2022-05-11	337	2022-10-11	0	0	1	0	0	1	0	0	1	1	0	1	1	0	1		1	5	F	1	37	26.6	0	0	0	1	0	153
2022-05-12	338	2022-10-11	0	0	0	1	0	0	0	1	0	0	0	0	0	0	2	2	1	2	F	2	53	23	0	0	1	1	2	152
2022-05-11	339	2022-10-11	0	0	0	0	1	0	0	0	0	0	0	0	0	0	1		1	1	M	2	80	25.1	0	0	1	0	2	153
2022-05-12	342	2022-10-12	0	0	0	0	0	0	0	0	0	0	0	0	0	0	1		0	0	F	1	75	31	1	0	1	0	0	153
2022-05-12	343	2022-10-12	0	0	1	1	1	1	1	1	0	1	1	0	1	0	1		1	8	M	3	33	33.9	0	0	1	1	2	153
2022-05-13	350	2022-10-13	0	0	0	0	0	0	0	0	0	0	1	0	1	0	2		1	2	F	3	55	32.8	0	0	0	0	0	153
2022-05-13	351	2022-10-13	0	0	0	0	0	0	0	0	0	0	0	0	0	0	1		0	0	F	2	59	33.1	1	0	0	0	0	153
2022-05-17	352	2022-10-13	0	0	1	1	0	0	0	0	0	0	0	0	1	1	1		1	3	F	3	41	29.8	0	0	0	0	0	149
2022-05-13	353	2022-10-13	0	0	0	0	0	0	0	0	0	0	0	0	0	0	1		0	0	M	3	40	34.1	0	0	0	1	0	153
2022-05-13	354	2022-10-13	0	0	0	0	0	0	0	0	0	0	0	0	0	0	1		0	0	F	1	57	26.2	1	0	0	0	0	153
2022-05-13	357	2022-10-13	0	0	0	1	0	0	0	0	0	1	1	0	0	0	1		1	3	M	3	48	29	0	1	0	0	0	153
2022-05-13	358	2022-10-13	0	0	1	1	0	0	0	1	0	1	1	0	1	0	2		1	5	F	1	44	38.3	1	0	1	0	0	153
2022-05-15	360	2022-10-14	0	0	0	0	0	0	0	0	0	0	0	0	0	0	2		0	0	F	3	43	41.9	0	1	1	1	0	152
2022-05-15	361	2022-10-15	0	0	0	0	0	0	0	0	0	0	1	0	0	0	1		1	1	F	2	35	24.7	0	0	0	0	0	153
2022-05-16	366	2022-10-05	0	0	0	0	0	0	0	0	0	0	0	0	0	0	1		0	0	F	4	43	21.5	0	0	0	1	0	142
2022-05-16	369	2022-10-15	0	0	1	0	0	0	0	0	1	1	1	0	0	0	1		1	3	F	3	55	23.4	0	0	0	0	0	152
2022-05-16	371	2022-10-15	0	0	0	0	0	0	0	0	0	0	0	0	0	0	1		0	0	F	3	85	22.9	1	0	0	1	0	152
2022-05-17	375	2022-10-16	0	0	1	1	0	0	0	0	0	0	0	0	1	1	1		1	3	F	1	45	33.9	0	0	0	0	0	152
2022-05-17	379	2022-10-16	0	0	0	0	0	0	0	0	0	0	0	0	0	0	1		0	0	M	1	59	28.3	1	0	0	0	2	152
2022-05-18	382	2022-10-16	0	0	0	0	0	0	0	0	0	0	0	0	0	0	1		0	0	F	2	51	24.2	0	0	0	1	2	151
2022-05-18	388	2022-10-17	0	0	1	1	1	0	1	1	1	1	1	0	1	1	2		1	9	M	3	57	40.1	1	0	1	0	2	152
2022-05-18	396	2022-10-18	0	0	0	0	0	0	0	0	0	0	0	0	0	0	2		0	0	F	1	34	30.8	0	0	0	0	0	153
2022-05-18	397	2022-10-18	0	0	0	0	0	0	0	0	0	0	0	0	0	0	2		0	0	M	3	81	27.6	1	1	0	0	0	153
2022-05-18	398	2022-10-18	0	0	1	1	0	0	1	0	1	1	1	1	0	0	1		1	6	F	1	48	34	1	0	0	0	0	153
2022-05-20	400	2022-10-18	0	0	1	0	0	0	0	0	1	1	0	0	1	0	1		1	3	F	1	61	33.4	0	1	0	1	1	151
2022-05-18	403	2022-10-18	0	0	0	0	0	0	0	0	0	0	0	0	0	0	1		0	0	M	3	36	33.5	1	0	0	1	0	153
2022-05-18	404	2022-10-18	0	0	0	0	0	0	0	0	0	0	0	0	0	0	1		0	0	F	1	41	36.7	0	0	0	0	0	153
2022-05-19	407	2022-10-19	0	0	0	0	0	0	0	0	0	0	0	0	1	0	1		1	1	F	2	42	37.6	0	0	0	0	2	153
2022-05-19	408	2022-10-19	0	0	0	0	0	0	0	0	0	1	0	0	0	0	2		1	1	F	1	54	24.5	0	0	0	0	2	153
2022-05-19	409	2022-10-19	0	0	0	0	0	0	0	0	0	0	0	0	0	0	2		0	0	F	3	64	28.9	0	0	1	1	2	153
2022-05-19	410	2022-10-19	0	0	0	0	0	0	0	0	0	0	0	0	0	0	2		0	0	F	1	44	39.3	0	0	1	1	0	153
2022-05-19	411	2022-10-19	0	0	1	0	0	1	1	0	0	1	1	0	0	0	1		1	4	F	1	33	30.5	0	0	1	0	2	153
2022-05-20	413	2022-10-20	0	0	0	0	0	0	0	0	0	0	0	0	0	0	0		0	0	F	2	52	27	0	0	0	0	0	153
2022-05-20	417	2022-10-20	0	0	0	0	0	0	0	0	0	0	0	0	0	0	1		0	0	M	1	66	29.6	1	1	0	0	2	153
2022-05-20	418	2022-10-20	0	0	0	0	0	0	0	0	0	0	0	0	0	0	1		0	0	F	3	73	30	1	0	0	0	0	153
2022-05-20	419	2022-10-20	0	0	1	1	0	1	1	1	0	1	1	0	1	0	2		1	7	M	3	45	25.2	0	0	0	0	0	153
2022-05-21	422	2022-10-21	0	0	0	0	0	0	0	0	0	0	0	0	0	0	1		0	0	F	2	55	41.9	1	1	0	0	1	153
2022-05-21	423	2022-10-21	0	0	0	0	0	0	0	0	0	0	0	0	1	1	2		1	2	F	1	37	35.1	0	0	0	0	0	153
2022-05-21	424	2022-10-21	0	0	0	0	0	0	0	0	0	0	0	0	0	0	1		0	0	F	1	41	26.7	0	0	0	0	0	153
2022-05-21	425	2022-10-21	0	0	0	0	0	0	0	0	0	0	1	0	1	0	1		1	2	F	3	28	34.8	0	0	1	0	0	153
2022-05-21	426	2022-10-21	0	0	0	0	0	0	0	0	0	0	0	0	0	0	2		0	0	F	1	29	26.6	0	0	0	0	0	153
2022-05-22	429	2022-10-22	0	0	0	0	0	0	0	0	0	0	0	0	0	0	2		0	0	F	1	51	29.4	0	0	0	0	0	153
2022-05-22	430	2022-10-22	0	0	0	0	0	0	0	0	0	1	1	0	0	0	1		1	2	F	1	66	32.1	0	0	0	0	0	153
2022-05-22	431	2022-10-22	0	0	0	0	0	0	1	0	0	0	0	0	0	0	1		1	1	F	1	31	43.8	0	0	0	0	0	153
2022-05-22	433	2022-10-22	0	0	1	1	1	0	1	1	1	1	0	1	1	1	1		1	9	M	3	63	26	1	0	0	0	2	153
2022-05-22	434	2022-10-22	0	0	0	0	0	0	0	0	0	0	1	0	0	0	1		1	1	F	4	34	32.9	0	0	0	0	0	153
2022-05-23	435	2022-10-23	0	0	0	0	0	0	0	0	0	0	0	0	0	0	1		0	0	F	2	39	33.4	0	0	0	0	0	153
2022-05-23	436	2022-10-23	0	0	0	0	0	0	0	0	0	0	0	0	0	0	1		0	0	M	3	59	30.9	1	0	0	0	0	153
2022-05-23	437	2022-10-23	0	0	0	0	0	0	1	0	0	1	1	0	1	1	2		1	5	F	3	47	21.5	0	0	0	1	1	153
2022-05-23	438	2022-10-23	0	0	1	0	0	1	0	0	0	0	0	0	0	0	1		1	1	F	3	39	34.8	0	0	0	1	0	153
2022-05-23	439	2022-10-23	0	0	0	1	0	1	1	0	0	1	1	1	1	1	1		1	8	M	2	46	19.9	0	0	0	1	1	153
2022-05-23	441	2022-10-23	0	0	1	1	0	1	0	1	0	1	0	0	0	1	1		1	5	F	1	26	33.1	0	0	0	0	0	153
2022-05-24	442	2022-10-23	0	0	0	0	0	0	0	0	0	0	0	0	0	0	2		0	0	M	1	56	23.7	0	0	0	1	1	152
2022-05-23	448	2022-10-23	0	0	0	0	0	0	0	0	0	0	0	0	0	0	2		0	0	M	2	75	28.3	0	0	1	0	0	153
2022-05-25	452	2022-10-25	0	0	1	1	0	1	0	0	1	1	1	0	1	1	2		1	7	F	4	63	26.1	1	1	0	0	0	153
2022-05-25	456	2022-10-25	0	0	1	1	0	1	1	1	1	1	1	0	1	0	1		1	8	F	3	40	35.8	0	0	0	1	0	153
2022-05-25	457	2022-10-25	0	0	0	0	0	0	1	1	1	1	0	1	1	0	2		1	6	F	1	38	39.6	0	0	0	0	2	153
2022-05-26	461	2022-10-25	0	0	1	0	0	0	1	0	0	1	1	1	1	1	2		1	6	F	3	57	34.2	1	1	1	0	2	152
2022-05-26	464	2022-10-26	0	0	0	0	0	0	0	0	0	0	0	0	0	0	1		0	0	F	4	31	29.1	0	0	0	0	2	153
2022-05-26	466	2022-10-26	0	0	1	0	0	0	0	0	0	1	1	0	1	0	1		1	3	F	5	45	31.9	1	0	0	1	0	153
2022-05-29	469	2022-10-28	0	0	0	0	0	0	0	1	1	0	1	0	1	0	1		1	4	F	3	60	29.2	0	0	0	0	2	152
2022-05-29	470	2022-10-28	0	0	0	0	0	0	0	0	0	0	0	0	0	0	1		0	0	F	3	45	33.5	0	0	0	0	0	152
2022-05-30	471	2022-10-28	0	0	0	0	0	0	1	0	1	0	0	0	1	1	2		1	4	F	3	30	29.5	0	0	1	0	1	151
2022-05-30	473	2022-10-28	0	0	0	0	0	0	0	0	0	0	0	0	0	0	0		0	0	F	3	22	29.1	0	0	0	0	0	151
2022-05-31	476	2022-10-31	0	0	1	0	0	0	0	0	0	0	0	0	1	0	1		1	1	F	1	65	19.4	0	0	0	0	0	153
2022-05-31	477	2022-10-31	0	0	0	0	0	0	0	0	0	0	0	0	1	0	1		1	1	F	1	45	38.8	0	0	0	0	0	153
2022-06-01	479	2022-11-01	0	0	0	0	0	0	0	0	0	1	0	0	1	0	2		1	2	F	3	31	43.4	0	0	0	0	0	153
2022-06-01	481	2022-11-01	0	0	0	0	0	0	0	0	0	0	0	0	0	0	1		0	0	F	2	57	25.2	0	0	0	0	2	153
2022-06-03	482	2022-11-03	0	0	0	0	0	0	0	0	0	0	0	0	0	0	2		0	0	F	1	51	26.2	0	0	0	0	2	153
2022-06-03	483	2022-11-03	0	0	0	0	0	0	0	0	0	0	0	0	0	0	0		0	0	F	3	39	56	0	0	1	0	0	153
2022-06-03	484	2022-11-03	0	0	0	0	1	0	0	0	0	0	0	0	1	0	1		1	2	F	3	40	54.2	0	0	0	0	2	153
2022-06-03	485	2022-11-03	0	0	0	0	0	0	0	0	0	0	0	0	1	0	1		1	1	M	3	48	30.1	0	0	0	0	2	153
2022-06-03	486	2022-11-03	0	0	1	0	1	0	0	0	0	1	1	1	1	1	2		1	6	F	3	35	23.8	1	0	0	1	1	153
2022-06-03	487	2022-11-03	0	0	0	0	0	0	0	0	0	0	0	0	0	0	1	1	0	0	F	3	51	33.8	0	0	0	0	2	153
2022-06-03	489	2022-11-03	0	0	0	0	0	0	0	0	0	0	0	0	0	0	0		0	0	F	5	31	30.7	0	0	0	0	0	153
2022-06-05	491	2022-11-05	0	0	1	1	0	0	1	0	0	1	0	0	1	1	1		1	5	F	2	31	47.8	0	0	1	0	2	153
2022-06-05	492	2022-11-05	0	0	0	1	0	0	1	0	0	1	1	0	1	1	1		1	6	F	3	36	23.9	0	0	0	0	2	153
2022-06-07	494	2022-11-07	0	0	0	0	0	0	0	0	1	0	0	0	0	0	2	1	1	1	F	1	38	43.9	0	0	0	1	2	153
2022-06-07	495	2022-11-07	0	0	0	0	0	0	0	0	0	0	0	0	0	0	1		0	0	M	2	32	36.3	1	0	0	0	0	153
2022-06-07	496	2022-11-07	0	0	1	0	0	0	0	0	0	0	1	0	1	0	1		1	2	F	4	51	26.5	1	0	0	1	0	153
2022-06-07	497	2022-11-07	0	0	0	0	0	1	0	0	0	1	1	0	1	0	1		1	4	F	3	55	29.7	0	0	1	1	0	153
2022-06-08	498	2022-11-07	0	0	0	0	0	0	0	0	0	0	0	0	0	0	1		0	0	F	2	59	25.3	0	0	1	1	0	152
2022-06-08	499	2022-11-08	0	0	0	0	0	0	0	0	0	1	1	1	1	0	2		1	4	F	1	30	41.3	0	0	0	1	1	153
2022-06-08	500	2022-11-08	0	0	0	0	0	0	0	0	0	0	0	0	0	0	1		0	0	M	3	66	27.4	0	0	0	0	0	153
2022-06-08	501	2022-11-08	0	0	0	0	0	1	1	0	0	0	0	1	1	0	2		1	4	F	3	26	34.1	0	0	0	0	0	153
2022-06-08	502	2022-11-08	0	0	1	1	1	0	0	1	1	1	0	0	1	0	1		1	6	M	4	31	33.5	0	0	0	0	2	153
					53	37	22	36	29	35	28	62	55	18	74	34	147		124	430	184	82			94	38	62	66	22
																	84				66	42							58
																	19					101							170
																						20
																						5

## Sheet: Sheet2
DOI	StudyID	DOS	TookPax	Dosestook	LongCOVID	SOB	Tastesmell	Headaches	Dizzylighthead	Chestpaintightness	Palpitations	Fatigue	Activityintolerance	NVAbd	Brainfog	Paresthesias	Vaccinestatus	OtherTreatments	AnySx	TotalSx	Sex	RaceEthnicity	Age	BMI	HTN	Diabetes	AsthmaCOPD	Mooddisorder	Smoking	TimeToSurvey
Date of COVID infection or date Paxlovid prescribed	Study ID	Date of survey	Took Paxlovid?	# of Paxlovid doses took	Self-identify long COIVD?	Shortness of breath or change in breathing	Change in taste and/or smell	Headaches	Dizziness or lightheadness	Chest pain or chest tightness	Palpitations	Generalized fatigue	Activity intolerance	Nausea, vomiting or abdominal discomfort	Brain fog	Numbness, tingling, burning pain anywhere	COVID vaccine status	Other COVID treatments	Reported 1 or more symptoms	Total # of symptoms	Sex	Race/Ethnicity	Age	BMI	Have hypertension?	Have diabetes?	Have asthma or COPD?	Have a mood disorder (anxiety, depression, PTSD)?	Tobacco smoking status	Time (in days) from infection/Paxlovid prescribed to survey
						These are the 11 individual symptoms asked for the survey
			1=full course	10 doses = full course, so range is 0 to 10	1 = yes, 0 = no	1 = yes, 0 = no	1 = yes, 0 = no	1 = yes, 0 = no	1 = yes, 0 = no	1 = yes, 0 = no	1 = yes, 0 = no	1 = yes, 0 = no	1 = yes, 0 = no	1 = yes, 0 = no	1 = yes, 0 = no	1 = yes, 0 = no	1=primary series + boosted	1 = monoclonal antibodies	1 = yes, 0 = no	sum of G to Q	1 = F	1 = Non-Hispanic Black			1 = yes, 0 = no	1 = yes, 0 = no	1 = yes, 0 = no	1 = yes, 0 = no	1 = Current smoker
			2=partial course														2=primary series only	2 = steroids			2 = M	2 = Non-Hispanic White							2 = Former smoker
			0=no														0=unvaccinated	3 = remdesivir				3 = Hispanic							0 = Never smoker
																		4 = convalescent plasma				4 = Asian
																						5 = Unknown/other
